# Supplementary material for: Longitudinal Associations of Marital, Parenting, and Employment Transitions with Weight Gain in a Multi-Ethnic Asian Population Aged 21 Years and Above
Source: Int J Environ Res Public Health. 2021 Jul 31;18(15):8115. doi: 10.3390/ijerph18158115 (PMC8345590; doi:10.3390/ijerph18158115)
Supplement: Supplementary file 1 [file ijerph-18-08115-s001.zip]

Archive with 1 entries (1 files):
- ijerph-1264391-supplementary.pdf
